# Supplementary material for: Genomic Regions Associated with Growth and Reproduction Traits in Pink-Eyed White Mink
Source: Genes (Basel). 2024 Aug 29;15(9):1142. doi: 10.3390/genes15091142 (PMC11431770; doi:10.3390/genes15091142)
Supplement: Supplementary file 1 [file genes-15-01142-s001.zip]

Archive with 1 entries (1 files):
- genes-3138310-supplementary.xls
