# Supplementary material for: Genomic Regions Associated with Growth and Reproduction Traits in Pink-Eyed White Mink
Source: Genes (Basel). 2024 Aug 29;15(9):1142. doi: 10.3390/genes15091142 (PMC11431770; doi:10.3390/genes15091142)
Supplement: Supplementary file 1 [file genes-15-01142-s001.zip › genes-3138310-supplementary.xls]

## Sheet: Supplementary Table 1
Name	Sample	Reads_Num	Total_Bases(bp)	N(%)	GC(%)	Q20(%)	Q30(%)
D21CA835	A2102378	18620450	2642916838	0	53.85	97.43	93.46
D21CG740	A2102358	22355078	3205696572	0	51.94	97.42	93.29
D21CG742	A2102370	19766838	2834740251	0	52.47	97.51	93.58
D20BC664	A01	16254954	2308749042	0	51.18	96.95	92.24
D20BC665	A31	31064334	4410134399	0	51.18	97.48	93.68
D20BC666	A28	28766298	4083870717	0	51.18	97.56	93.83
D20BC667	A29	29435036	4178781732	0	51.13	97.56	93.82
D20BC668	A505	32443674	4605931532	0	51.18	97.41	93.54
D20BC669	A506	31062252	4409976243	0	51.25	97.41	93.53
D20BC670	A504	31918984	4531472642	0	51.44	97.63	93.96
D20BC671	A539	21282866	3021455183	0	51.87	97.49	93.74
D20BC672	A509	23069676	3275093250	0	51.81	97.48	93.7
D20BC673	A511	23755242	3372427321	0	51.56	97.43	93.62
D20BC674	A517	23058278	3273462269	0	51.23	97.27	93.31
D20BC675	A519	23325012	3311330288	0	51.73	97.47	93.68
D20BC676	B209	21540192	3057980354	0	51.61	97.35	93.47
D20BC677	B210	23131910	3284023720	0	51.63	97.31	93.38
D20BC678	B211	21294568	3023125749	0.0004	51.43	97.35	93.46
D20BC649	BLM1	28855216	4097235140	0	51.83	97.37	93.28
D20BC650	BLM3	29280492	4157644666	0	51.77	97.3	93.14
D20BC651	BLM4	43878624	6226785807	0.0002	50.07	97.15	92.69
D20BC652	BLM6	39257662	5571005674	0.0002	50.38	97.05	92.56
D20BC653	BLM8	28956410	4111512661	0	52.26	97.27	93.08
D20BC654	BLM10	37136316	5256986097	0.0001	50.91	97.21	92.87
D20BC655	BLM11	30636492	4350156081	0	51.98	97.18	92.89
D20BC656	BLM12	36679392	5189725117	0.0002	49.89	97.24	92.89
D20BC657	BLM13	28941290	4109396396	0	51.13	97.32	93.16
D20BC658	BLM14	33003692	4688777519	0	51.88	97.44	93.44
D20BC659	BLM15	30220778	4291324836	0	51.47	97.04	92.64
D20BC660	BLM21	36972422	5250832024	0	50.52	97.28	93.04
D20BC661	BLM22	31643330	4492248813	0	51.33	97.61	93.93
D20BC662	BLM23	30813638	4374493601	0	51.82	97.9	94.5
D20BC663	BLM24	17399208	2471367137	0	50.79	96.76	91.83
D20BC689	RM43	26898702	3823378977	0	52.21	96.89	92.55
D20BC690	RM45	26337062	3737736140	0	51.61	97.19	93.07
D20BC693	RM52	27066360	3841248111	0.0004	51.75	97.15	92.98
D20BC702	RM9	24357136	3456716522	0	51.7	97.28	93.25
D21AG623	B272	28117476	3991042099	0.0004	52.77	96.59	91.93
D21AF608	A5404	29913796	4245102619	0	52.17	97.22	93.18
D21AF609	A5372	26505404	3761427947	0	51.96	97.35	93.42
D21AF610	A5361	26436208	3751586187	0	51.73	97.11	92.96
D21AF612	A5263	26768642	3798768950	0	52.25	97.24	93.24
D21AF613	A5240	24591600	3489957564	0	51.48	97.07	92.9
D21AF614	A5392	24487284	3475047659	0	52.51	97.56	93.87
D21AF616	A5237	22035332	3127106929	0	52.12	97.6	93.98
D21AF617	A5232	21177968	3005405833	0	52.44	97.62	94
D21AF619	A5149	23270430	3302402516	0.0004	51.75	97.65	94.04
D21AF620	A5222	22079778	3133438993	0	52.42	97.71	94.19
D21AF622	A5257	23069146	3273890199	0	52.81	97.67	94.12
D21AF623	A5266	23912468	3393603378	0.0004	52.01	97.8	94.35
D21AF624	A5279	28455598	4038483349	0.0004	54.95	97.76	94.38
D21AF628	B2205	23649118	3356347999	0.0004	52.74	97.59	93.99
D21AF629	B2206	28816298	4091021618	0.0004	51.6	96.87	92.48
D21AF634	B2224	28739000	4080032763	0	52.34	96.86	92.45
D21AF637	B2258	30593184	4343297433	0.0004	52.91	96.54	91.89
D21AF638	B2259	29521714	4191139597	0	51.71	96.67	92.09
D21AF639	B2282	29246784	4152102152	0	52.88	97.34	93.42
D21AF650	B2304	30095866	4272925541	0.001	51.69	97.46	93.57
D21CG752	A2102252	21443218	3075212756	0.0002	52.03	97.25	92.93
D21CA834	A2102372	16462872	2336704890	0	52.86	97.19	92.9
D21CG757	B2102187	21730606	3116448062	0.0002	51.88	97.46	93.39
D21CA857	B2102205	18859624	2676923872	0.0012	53.22	97.16	92.82
D21CG764	B2102246	23026920	3301183677	0.0002	51.85	97.46	93.38
D21CG758	B2102217	21584020	3095543211	0.0002	53.12	97.39	93.29
D21CA860	B2102222	17726314	2515966942	0	53.31	97.3	93.1
D21CG759	B2102176	23059668	3307385879	0	52.58	97.34	93.12
D21CG760	B2102232	16965350	2433121512	0	51.84	97.45	93.36
D21CG770	B2102119	22010786	3155406499	0.0002	51.95	97.58	93.68
D21CA869	B2102257	17294878	2454788150	0.0015	53.84	97.13	92.8
D21CG783	B2102321	22622858	3243274968	0	52.13	97.58	93.69
D21CG794	B2102237	22132194	3173061860	0	52.39	97.46	93.42
D21CA801	B2101018	20011192	2840470520	0	52.12	97.42	93.35
D21CA802	B2101031	26121794	3707828738	0	51.83	97.22	92.69
D21CA804	B2101095	26975014	3828968031	0	52.01	97.46	93.26
D21CA805	B2101005	29407940	4174342651	0	52.1	97.44	93.22
D21CA806	B2101027	28224974	4006471214	0.0008	51.63	97.22	92.68
D21CA807	B2101039	30494206	4328567035	0	51.67	97.3	92.87
D21CA808	B2101063	25904038	3676870025	0.0005	52.3	97.43	93.51
PSN21KG363	B2101038	42180602	5995944821	0	50.8	96.83	92
D21CA810	B2101019	25427556	3609235278	0	52.11	97.46	93.58
D21CA811	B2101057	24617158	3494172245	0	51.73	97.25	92.95
D21CA812	B2101050	17609910	2499434374	0.0014	52.08	97.09	92.61
D21CA813	B2101033	17032290	2417466414	0	51.83	97.18	92.82
D21CA814	B2101030	19802768	2810704454	0	52.37	97.2	92.86
PSN21KG364	B2101040	20608970	2929549172	0	50.78	97.52	93.59
D21CA816	B2101089	20799562	2952198913	0	52.21	97.15	92.77
PSN21KG365	B2101028	20476440	2910535790	0.0011	51.81	97.63	93.91
D21CA818	B2101070	20343348	2887467360	0	52.61	97.26	93.01
D21CA819	B2101046	18715904	2656493891	0	52.44	97.19	92.85
D21CA820	B2101011	20685914	2936035069	0	52.58	97.15	92.78
D21CA821	B2101017	21746892	3086627144	0.0015	52.47	97.33	93.19
D21CA822	B2101035	19076398	2707667127	0.0015	51.78	97.34	93.17
D21CA823	B2101066	19528598	2771792442	0	52.42	97.29	93.07
PSN21KG366	B2101056	20135284	2862146845	0	50.66	97.53	93.58
D21CA825	B2101024	17263580	2450430028	0	52.73	96.79	91.97
D21CA777	A2101023	25993420	3703410465	0	47.99	97.66	93.8
D21CA778	A2101011	20484388	2908063749	0	49.26	97.7	93.87
D21CA779	A2101004	25355316	3599006287	0	52.48	97.38	93.41
D21CA780	A2101006	23695510	3363438327	0.0005	51.84	97.43	93.48
D21CA781	A2101035	21198982	3009069548	0	51.73	97.47	93.58
D21CA783	A2101070	22446812	3186148839	0	51.41	97.16	92.83
D21CA784	A2101005	24324406	3452681304	0.0005	51.31	97.31	93.19
D21CA785	A2101001	23311072	3308907042	0	51.35	97.03	92.59
D21CG721	A2101003	16732078	2375111832	0	53.41	97.1	92.73
D21CG722	A2101044	21215052	3011324645	0.0015	53.6	97.26	93.09
D21CG723	A2101026	33237812	4717954350	0	53.86	96.64	91.74
D21CA791	A2101013	24602788	3492188565	0.0005	52.28	97.47	93.59
D21CA792	A2101019	27155920	3854453949	0	51.69	97.42	93.47
D21CA798	A2101008	21967528	3118106495	0	51.47	97.45	93.48
D21CA794	A2101020	17333384	2460386136	0	51.49	97.45	93.53
D21CA796	A2101038	17614486	2500274813	0.0005	51.93	97.34	93.29
D21CA797	A2101048	22417410	3181975219	0.0005	51.8	97.43	93.46
PSN21KG361	A2101037	21089838	2997772421	0.0011	50.91	97.52	93.58
PSN21KG362	A2101010	21865098	3108144951	0	50.87	97.63	93.82
D21AF631	B2141	28587138	4058519094	0.0004	51.49	96.91	92.58
D21AF640	B2122	32339300	4591332762	0	51.36	96.53	91.84
D21AF641	B2120	27621686	3921533806	0.0004	51.46	96.78	92.32
D21AF642	B2119	32174332	4567807764	0	52.53	97.38	93.4
D21AF644	B2108	29136572	4136528324	0	52.19	97.07	92.77
D21AF647	B2104	30117018	4275907783	0.001	51.69	97.25	93.1
D21AF648	B2100	30634128	4349182310	0	51.37	97.6	93.82
D21CG748	A2102078	23025660	3302080832	0	52.42	97.28	92.97
D21CG733	A2102392	17617782	2500683332	0.0015	54.06	97.22	93.01
D21CG750	A2102282	18911880	2707727837	0	51.75	97.54	93.57
D21CG753	A2102097	18864958	2705454783	0	52.24	97.31	93.07
D21CG737	A2102379	27197008	3899960863	0	52.06	97.51	93.52
D21CG738	A2102306	20541812	2945789558	0.0002	52.06	97.5	93.5
D21CG739	A2102353	20668942	2963963260	0	51.36	97.38	93.17
D21CG754	A2102260	27810928	3988436823	0.0002	51.66	97.44	93.31
D21CG741	A2102369	22734218	3260166154	0	52.04	97.4	93.27
D21CA829	A2102395	22213604	3152845952	0.0015	53.78	97.44	93.48
D21CA864	B2102162	15902340	2257146921	0	53.27	97.21	92.94
D21CG777	B2102291	23552262	3376386156	0	52	97.35	93.11
D21CG778	B2102098	23578604	3380325762	0.0002	52.28	97.36	93.15
D21CG796	B2102252	22203814	3183406324	0	52.22	97.57	93.66
D21CG773	B2102281	23232682	3330642221	0	51.47	97.53	93.58
D21CG768	B2102147	20826854	2985722174	0	51.46	97.49	93.47
D21CG771	B2102111	24581088	3524004223	0	52.35	97.55	93.62
D21CG761	B2102165	17980614	2577658216	0.0002	51.42	97.63	93.77
D21CG762	B2102163	21697918	3110555785	0	52.24	97.46	93.42
D21CG786	B2102343	23223136	3329506262	0	52.21	97.49	93.48
D21CG784	B2102083	26893874	3855594289	0.0002	52.38	97.55	93.64
D21CG767	B2102131	19540978	2801421944	0	52.12	97.31	93.03
D21CG751	A2102209	15691524	2250324257	0	52.67	97.47	93.45

## Sheet: Supplementary Table 2
Name	Sample	Total_reads	Mapped_reads	Mapping_rate
D21CG767	B2102131	18751765	18343973	0.9783
D21CG778	B2102098	22651117	22469222	0.992
D21CG737	A2102379	26186125	26066557	0.9954
D21CG770	B2102119	21221183	21138025	0.9961
D20BC651	BLM4	41905245	41803370	0.9976
D21CA825	B2101024	16256581	16224640	0.998
D20BC654	BLM10	35484359	35415071	0.998
D20BC653	BLM8	27710637	27654751	0.998
D20BC655	BLM11	29244281	29186720	0.998
D20BC659	BLM15	28735001	28679010	0.9981
D20BC656	BLM12	35105586	35040408	0.9981
D21CA808	B2101063	24818813	24772271	0.9981
D21CG722	A2101044	20193322	20155566	0.9981
D21CA792	A2101019	26021952	25973807	0.9981
D20BC650	BLM3	28047561	27993011	0.9981
D20BC689	RM43	25347222	25300023	0.9981
D20BC657	BLM13	27713682	27660741	0.9981
D21CA801	B2101018	19116320	19080915	0.9981
D21CA798	A2101008	21073501	21034401	0.9981
D21CA819	B2101046	17801398	17768226	0.9981
D21CA816	B2101089	19757198	19720374	0.9981
D21CG723	A2101026	31168624	31108907	0.9981
D20BC649	BLM1	27667418	27614657	0.9981
D20BC652	BLM6	37381120	37308471	0.9981
D20BC693	RM52	25724816	25676939	0.9981
D21CA804	B2101095	25895113	25846954	0.9981
D21CA810	B2101019	24387298	24344093	0.9982
D21CA779	A2101004	24273022	24229148	0.9982
D21CA814	B2101030	18840686	18807684	0.9982
D21CA807	B2101039	29169873	29118315	0.9982
D20BC673	A511	22708674	22668858	0.9982
D20BC690	RM45	25048977	25003420	0.9982
D21CA812	B2101050	16697510	16666944	0.9982
D21CA811	B2101057	23436127	23393898	0.9982
D20BC702	RM9	23232337	23190343	0.9982
D21CA796	A2101038	16843994	16813663	0.9982
D21CA805	B2101005	28196716	28144673	0.9982
D21CA780	A2101006	22703700	22662202	0.9982
D21CA797	A2101048	21497148	21458093	0.9982
D21CA823	B2101066	18585014	18551453	0.9982
D21CA822	B2101035	18183159	18149797	0.9982
D21CA806	B2101027	26967542	26918944	0.9982
D21CA794	A2101020	16628636	16599518	0.9982
D21CA813	B2101033	16186872	16157721	0.9982
D21CA791	A2101013	23588108	23545188	0.9982
D20BC678	B211	20317788	20283857	0.9983
D21CA821	B2101017	20713683	20678412	0.9983
D20BC667	A29	28309814	28261239	0.9983
D21CA783	A2101070	21412202	21376295	0.9983
PSN21KG361	A2101037	20197241	20163759	0.9983
D21CA818	B2101070	19379550	19346097	0.9983
D20BC660	BLM21	35402190	35341189	0.9983
D20BC668	A505	31058066	31006044	0.9983
D20BC670	A504	30732013	30680974	0.9983
D21CA869	B2102257	16409274	16381444	0.9983
D20BC671	A539	20375578	20340075	0.9983
D21CA820	B2101011	19630643	19597049	0.9983
D20BC666	A28	27628478	27582147	0.9983
D21CA784	A2101005	23259385	23220789	0.9983
D20BC677	B210	22050977	22013562	0.9983
D21CA802	B2101031	24951722	24910125	0.9983
D20BC675	A519	22340621	22301719	0.9983
D20BC674	A517	21955890	21917781	0.9983
D21CA785	A2101001	22158022	22119888	0.9983
D20BC662	BLM23	29855044	29804312	0.9983
D20BC672	A509	22088202	22050673	0.9983
D20BC663	BLM24	16471712	16444411	0.9983
D21CA781	A2101035	20343825	20308511	0.9983
PSN21KG365	B2101028	19664892	19631750	0.9983
D20BC665	A31	29791094	29741445	0.9983
D20BC676	B209	20549337	20514329	0.9983
D20BC669	A506	29735416	29685297	0.9983
D20BC661	BLM22	30439712	30386454	0.9983
D21CG721	A2101003	15865901	15840319	0.9984
D21CA835	A2102378	17815227	17786133	0.9984
D21AF631	B2141	26945120	26901180	0.9984
D21CA778	A2101011	19756139	19725220	0.9984
D20BC658	BLM14	31709838	31660059	0.9984
D20BC664	A01	15472905	15448776	0.9984
PSN21KG364	B2101040	19752821	19721891	0.9984
PSN21KG362	A2101010	21011646	20979588	0.9985
PSN21KG366	B2101056	19298835	19270296	0.9985
PSN21KG363	B2101038	39816953	39757193	0.9985
D21CA829	A2102395	21215090	21182644	0.9985
D21CA777	A2101023	25036887	25000610	0.9986
D21CA864	B2102162	15120331	15102818	0.9988
D21CG733	A2102392	16734471	16716045	0.9989
D21AF640	B2122	30159321	30124988	0.9989
D21CG764	B2102246	22158916	22134727	0.9989
D21CA834	A2102372	15635551	15618919	0.9989
D21CA860	B2102222	16867847	16851486	0.999
D21CA857	B2102205	17912729	17895043	0.999
D21AF634	B2224	27041465	27015145	0.999
D21CG786	B2102343	22355884	22334866	0.9991
D21AF641	B2120	25931378	25909106	0.9991
D21AG623	B272	26258704	26235976	0.9991
D21CG777	B2102291	22623369	22604851	0.9992
D21AF624	A5279	27446907	27424783	0.9992
D21AF628	B2205	22717046	22699649	0.9992
D21AF637	B2258	28508438	28485630	0.9992
D21AF644	B2108	27582784	27564140	0.9993
D21CG740	A2102358	21498279	21484091	0.9993
D21CG759	B2102176	22138186	22121823	0.9993
D21AF608	A5404	28454874	28435515	0.9993
D21AF629	B2206	27118792	27099232	0.9993
D21CG794	B2102237	21295809	21281040	0.9993
D21AF648	B2100	29429482	29409733	0.9993
D21CG750	A2102282	18235861	18223520	0.9993
D21AF622	A5257	22182595	22167587	0.9993
D21CG758	B2102217	20738704	20724717	0.9993
D21AF638	B2259	27617061	27598921	0.9993
D21CG741	A2102369	21855884	21840481	0.9993
D21AF639	B2282	27905379	27885425	0.9993
D21AF642	B2119	30701212	30679917	0.9993
D21CG751	A2102209	15098106	15088034	0.9993
D21CG796	B2102252	21410919	21395958	0.9993
D21AF609	A5372	25305236	25288508	0.9993
D21CG738	A2102306	19791891	19778742	0.9993
D21CG753	A2102097	18110453	18099072	0.9994
D21CG784	B2102083	25917178	25901415	0.9994
D21AF620	A5222	21269447	21256951	0.9994
D21CG771	B2102111	23688991	23675209	0.9994
D21CG748	A2102078	22078498	22064554	0.9994
D21CG761	B2102165	17355431	17345830	0.9994
D21AF616	A5237	21157208	21143837	0.9994
D21CG762	B2102163	20871019	20857948	0.9994
D21AF612	A5263	25475052	25458604	0.9994
D21CG742	A2102370	19041055	19028768	0.9994
D21AF647	B2104	28656256	28638301	0.9994
D21AF650	B2304	28788793	28771728	0.9994
D21AF614	A5392	23495703	23480736	0.9994
D21AF613	A5240	23296433	23282614	0.9994
D21CG773	B2102281	22391766	22379160	0.9994
D21CG768	B2102147	20065748	20054443	0.9994
D21AF619	A5149	22372824	22359623	0.9994
D21AF623	A5266	23074422	23059940	0.9994
D21CG783	B2102321	21805844	21792770	0.9994
D21AF617	A5232	20360209	20347040	0.9994
D21CG760	B2102232	16329649	16320292	0.9994
D21CG757	B2102187	20908476	20896174	0.9994
D21CG752	A2102252	20566822	20555291	0.9994
D21AF610	A5361	25101255	25085606	0.9994
D21CG739	A2102353	19872309	19861568	0.9995
D21CG754	A2102260	26762701	26748783	0.9995

## Sheet: Supplementary Table 3
Sample	HOM_REF	HET	UNKNOWN	HOM_ALT	Ts	Tv	Ts/Tv
D21AF624	322635	239023	13887	55846	205987	88882	2.3175
D21AF623	319976	178390	65033	67992	171419	74963	2.2867
PSN21KG366	293138	85959	179318	72976	109764	49171	2.2323
PSN21KG361	278729	89384	189182	74096	112190	51290	2.1874
D20BC663	327330	100839	128874	74348	121494	53693	2.2628
PSN21KG364	281293	81762	192898	75438	108335	48865	2.217
PSN21KG362	290846	87992	176382	76171	113717	50446	2.2542
D20BC656	378032	120795	56054	76510	136364	60941	2.2376
D20BC654	391643	145869	17140	76739	153566	69042	2.2242
PSN21KG363	297473	90120	165669	78129	116255	51994	2.2359
D21CA778	316486	96229	139219	79457	122939	52747	2.3307
PSN21KG365	281568	87524	182504	79795	114789	52530	2.1852
D21AF613	338300	118940	94062	80089	136520	62509	2.184
D20BC660	386277	123603	41388	80123	140671	63055	2.2309
D20BC657	377838	113487	59809	80257	133841	59903	2.2343
D20BC664	316892	107708	126193	80598	129905	58401	2.2244
D21CA777	319426	91489	139242	81234	120993	51730	2.3389
D20BC690	386969	125552	37328	81542	143076	64018	2.2349
D20BC702	388052	127809	33489	82041	144890	64960	2.2304
D20BC655	394741	133145	21411	82094	147504	67735	2.1777
D20BC659	375117	137749	36351	82174	150839	69084	2.1834
D21AF650	354138	120606	74278	82369	140420	62555	2.2447
D21CG723	351725	130397	66503	82766	146982	66181	2.2209
D20BC651	387823	132297	28472	82799	149004	66092	2.2545
D20BC650	393014	132646	22788	82943	149246	66343	2.2496
D20BC662	396752	125117	26564	82958	144066	64009	2.2507
D20BC666	334208	119606	94296	83281	139292	63595	2.1903
D20BC649	389384	133197	24958	83852	149478	67571	2.2122
D21CA869	347373	106035	93877	84106	132874	57267	2.3203
D20BC653	388318	139291	19526	84256	154201	69346	2.2236
D20BC674	330060	110483	106013	84835	134590	60728	2.2163
D20BC689	385386	135619	25413	84973	152072	68520	2.2194
D20BC665	337433	119639	89342	84977	140375	64241	2.1851
D21CA860	342872	101851	101505	85163	130772	56242	2.3252
D21AF637	386247	149374	10564	85206	162494	72086	2.2542
D20BC667	335612	115114	95259	85406	137426	63094	2.1781
D20BC693	385608	129253	31093	85437	148635	66055	2.2502
D21AF610	335508	120106	90225	85552	141217	64441	2.1914
D20BC661	372437	123150	50193	85611	144722	64039	2.2599
D20BC658	371305	133679	40548	85859	151269	68269	2.2158
D21CA857	353102	120418	71756	86115	143137	63396	2.2578
D21AF648	363097	129543	52591	86160	148262	67441	2.1984
D21AF612	356760	110517	77875	86239	136489	60267	2.2647
D21CA820	360123	118153	66610	86505	142641	62017	2.3
D20BC668	341239	123119	80497	86536	143609	66046	2.1744
D20BC678	351275	112224	81353	86539	137916	60847	2.2666
D21AF634	387219	142585	15005	86582	159122	70045	2.2717
D21CA785	348811	103497	92222	86861	132083	58275	2.2665
D21AF617	361751	116580	66186	86874	141308	62146	2.2738
D21CA821	357754	126345	60364	86928	147608	65665	2.2479
D21AF631	349444	117331	77565	87051	141288	63094	2.2393
D21CA834	352216	104924	87179	87072	133891	58105	2.3043
D21CG739	337198	108205	98752	87236	134435	61006	2.2036
D21AF639	387652	138869	17556	87314	156962	69221	2.2675
D21CG741	371283	129956	42811	87341	149593	67704	2.2095
D21CA835	342961	110274	90553	87603	138012	59865	2.3054
D21AF628	360018	120787	62833	87753	144043	64497	2.2333
D21CA829	343484	103574	96465	87868	132465	58977	2.246
D21AG623	382280	142959	18175	87977	160524	70412	2.2798
D21AF608	382713	141291	19366	88021	158748	70564	2.2497
D21CA804	362764	129143	51282	88202	150156	67189	2.2348
D21CA864	355877	104598	82599	88317	134677	58238	2.3125
D21CA801	365587	111232	66247	88325	139216	60341	2.3072
D21CG742	359843	106400	76675	88473	134695	60178	2.2383
D21CA825	357293	114049	71419	88630	141264	61415	2.3002
D21AF629	386847	131360	24487	88697	152640	67417	2.2641
D21AF640	362684	111961	68003	88743	138692	62012	2.2365
D21AF616	362823	119211	60547	88810	144341	63680	2.2667
D21CA812	361039	112064	69274	89014	140372	60706	2.3123
D21CG754	371146	123728	47463	89054	145799	66983	2.1767
D20BC677	374966	123955	43412	89058	147701	65312	2.2615
D21AF644	383741	142710	15848	89092	160798	71004	2.2646
D21CG722	351267	120783	70177	89164	145323	64624	2.2487
D21CA791	363216	122820	56060	89295	147228	64887	2.269
D20BC676	356156	121892	63955	89388	145784	65496	2.2258
D21CG778	371355	122714	47842	89480	146212	65982	2.2159
D21CG771	377271	125742	38782	89596	149001	66337	2.2461
D21CG751	359313	121162	61240	89676	145099	65739	2.2072
D21CG752	345604	105795	90217	89775	134986	60584	2.2281
D21CA794	341648	101736	98170	89837	132754	58819	2.257
D21CG748	377467	122611	41437	89876	146799	65688	2.2348
D20BC670	363088	120426	57930	89947	145571	64802	2.2464
D21CA810	366076	118801	56467	90047	144881	63967	2.2649
D21CA783	355936	110732	74656	90067	139178	61621	2.2586
D20BC669	346268	115426	79626	90071	140834	64663	2.178
D21CA796	354999	107340	78904	90148	137700	59788	2.3031
D21CA822	367296	114648	59294	90153	142734	62067	2.2997
D21CA818	363006	121880	56347	90158	147755	64283	2.2985
D21CA813	366843	113160	61160	90228	141878	61510	2.3066
D21CA814	367512	116960	56498	90421	143814	63567	2.2624
D21CA784	353019	100886	87025	90461	132839	58508	2.2704
D21CG758	366882	125805	48210	90494	149992	66307	2.2621
D21CA798	355332	104632	80875	90552	135601	59583	2.2758
D21CA811	363625	118417	58769	90580	145316	63681	2.2819
D21AF638	378456	134275	28014	90646	155469	69452	2.2385
D21CG753	360847	115109	64553	90882	142380	63611	2.2383
D21CA808	361027	120644	58660	91060	147110	64594	2.2775
D20BC675	368282	113548	58158	91403	142046	62905	2.2581
D21CA823	367343	117624	54927	91497	145284	63837	2.2759
D21CG733	343985	97267	98584	91555	131195	57627	2.2766
D21AF614	383068	135825	20939	91559	156659	70725	2.215
D21AF609	385939	125507	28341	91604	150381	66730	2.2536
D21CG786	371935	122394	45178	91884	148337	65941	2.2495
D21CG761	352323	106210	80914	91944	136998	61156	2.2401
D21CA779	367731	119921	51776	91963	146955	64929	2.2633
D21CG794	361077	122208	55984	92122	147183	67147	2.192
D21AF620	378194	141977	19025	92195	161436	72736	2.2195
D21CA797	357913	117603	63679	92196	145247	64552	2.2501
D21CA781	361181	110067	67911	92232	140470	61829	2.2719
D21CA806	362203	124435	52507	92246	149285	67396	2.215
D21CG773	360724	113906	64487	92274	141479	64701	2.1867
D20BC652	379100	112803	47189	92299	140687	64415	2.1841
D21CG767	363787	115278	59726	92600	143162	64716	2.2122
D21CG764	373333	114314	51096	92648	143104	63858	2.241
D20BC673	358614	127092	52905	92780	151464	68408	2.2141
D21CA805	368969	120351	49250	92821	147867	65305	2.2643
D21CG768	356428	106136	75915	92912	136535	62513	2.1841
D21AF619	366850	120166	51431	92944	147014	66096	2.2242
D21CA819	363596	112857	61936	93002	143227	62632	2.2868
D21CA807	369103	119264	49962	93062	147608	64718	2.2808
D20BC671	378262	124970	35028	93131	151526	66575	2.276
D21CA780	365007	114074	59177	93133	143959	63248	2.2761
D21CA816	367317	120440	50450	93184	147523	66101	2.2318
D21CG777	375056	119843	43092	93400	147364	65879	2.2369
D21CA792	363535	120460	53965	93431	147516	66375	2.2225
D21CA802	369285	115526	53135	93445	145404	63567	2.2874
D21CG784	375315	124232	38311	93533	150760	67005	2.25
D20BC672	369581	121453	46708	93649	149244	65858	2.2661
D21AF641	374421	128636	34495	93839	153938	68537	2.2461
D21CG740	366472	121429	49521	93969	147936	67462	2.1929
D21CG750	367496	105588	64250	94057	138257	61388	2.2522
D21AF642	388708	136045	12326	94312	159924	70433	2.2706
D21CG737	374333	114318	48360	94380	143304	65394	2.1914
D21CG738	355313	102755	78807	94516	136415	60856	2.2416
D21CG783	373292	119844	43713	94542	148177	66209	2.238
D21CG762	366599	118704	51480	94608	146517	66795	2.1935
D21CG760	360955	105347	70469	94620	138675	61292	2.2625
D21CG759	377821	119401	39264	94905	147771	66535	2.221
D21CG796	365831	118598	51824	95138	147400	66336	2.222
D21AF622	387558	129850	18352	95631	156739	68742	2.2801
D21CG757	362133	115228	55407	98623	146935	66916	2.1958
D21CG770	364449	114323	53942	98677	146384	66616	2.1974
D21AF647	388605	121125	22267	99394	152150	68369	2.2254
D21CG721	362541	92233	77180	99437	132697	58973	2.2501
